# Supplementary material for: Budgetary Impact of Treating Acute Promyelocytic Leukemia Patients with First-Line Arsenic Trioxide and Retinoic Acid from an Italian Payer Perspective
Source: PLoS One. 2015 Aug 12;10(8):e0134587. doi: 10.1371/journal.pone.0134587 (PMC4534409; doi:10.1371/journal.pone.0134587)
Supplement: S1 File — (XLS) [file pone.0134587.s001.xls]

## Sheet: DSA Feed
																								Base-Case	1230.67
Parameter Type	Description	Inverted?	Display Name	Parameter	Current	Low%	High%	Low Values	High Values	Budget Impact 1	Budget Impact 2	Low BI1	Low BI	High BI1	High BI	Difference	BI1 (Inverted check)	BI2 (Inverted check)		Top 10 Parameters					DSA Pull
Regimen Costs			ATO Consolidation Cost	UI_ATOConCost		0.75	1.25	0	0	721.86	1739.49	721.86	721.86	1739.49	1739.49	1017.63	721.86	1739.49		ATO Consolidation Cost (€26,112-€43,520)	721.86	1739.49	1017.63		1230.67	Year 3 Net Impact
Population			Incidence of Newly Diagnosed AML	AMLIncidence		0.75	1.25	0	0	923	1538.34	923	923	1538.34	1538.34	615.34	923	1538.34		Incidence of Newly Diagnosed AML (.002%-.004%)	923	1538.34	615.34
Medical Costs		Inverted	Cost of medical monitoring during AIDA Consolidation	UI_AIDA_ConSDCost		0.75	1.25	0	0	1503.32	958.03	958.03	958.03	1503.32	1503.32	545.29	1503.32	958.03		Cost of medical monitoring during AIDA Consolidation (€7,660-€4,596)	958.03	1503.32	545.29
Regimen Costs			ATO Induction Cost	UI_ATOIndCost		0.75	1.25	0	0	1056.06	1405.28	1056.06	1056.06	1405.28	1405.28	349.22	1056.06	1405.28		ATO Induction Cost (€8,998-€14,997)	1056.06	1405.28	349.22
Medical Costs		Inverted	Cost of medical monitoring during AIDA Induction	UI_AIDA_IndSDCost		0.75	1.25	0	0	1352.03	1109.31	1109.31	1109.31	1352.03	1352.03	242.72	1352.03	1109.31		Cost of medical monitoring during AIDA Induction (€10,122-€6,073)	1109.31	1352.03	242.72
Medical Costs			Cost of medical monitoring during ATO Induction	UI_ATO_IndSDCost		0.75	1.25	0	0	1120.29	1341.06	1120.29	1120.29	1341.06	1341.06	220.77	1120.29	1341.06		Cost of medical monitoring during ATO Induction (€5,688-€9,481)	1120.29	1341.06	220.77
Medical Costs		Inverted	Cost of medical monitoring during AIDA Maintenance	UI_AIDA_MainSDCost		0.75	1.25	0	0	1287.78	1173.57	1173.57	1173.57	1287.78	1287.78	114.21	1287.78	1173.57		Cost of medical monitoring during AIDA Maintenance (€217-€130)	1173.57	1287.78	114.21
Regimen Costs		Inverted	AIDA Maintenance Cost	UI_AIDAMainCost		0.75	1.25	0	0	1276.93	1184.42	1184.42	1184.42	1276.93	1276.93	92.51	1276.93	1184.42		AIDA Maintenance Cost (€175-€105)	1184.42	1276.93	92.51
Medical Costs			Cost of medical monitoring during ATO Consolidation	UI_ATO_ConSDCost		0.75	1.25	0	0	1189.95	1271.4	1189.95	1189.95	1271.4	1271.4	81.45	1189.95	1271.4		Cost of medical monitoring during ATO Consolidation (€299-€498)	1189.95	1271.4	81.45
Medical Costs			Cost of medical monitoring off-treatment	UI_ATO_NoTxSDCost		0.75	1.25	0	0	1201.07	1260.27	1201.07	1201.07	1260.27	1260.27	59.2	1201.07	1260.27		Cost of medical monitoring off-treatment (€71-€118)	1201.07	1260.27	59.2
Regimen Costs		Inverted	AIDA Induction Cost	UI_AIDAIndCost		0.75	1.25	0	0	1253.19	1208.15	1208.15	1208.15	1253.19	1253.19	45.04	1253.19	1208.15			721.86	1739.49
Regimen Costs		Inverted	AIDA Consolidation Cycle 2 Cost	UI_AIDACon2Cost		0.75	1.25	0	0	1241.3	1220.05	1220.05	1220.05	1241.3	1241.3	21.25	1241.3	1220.05		Difference between min, max, and base case	508.81	508.82
Regimen Costs		Inverted	AIDA Consolidation Cycle 1 Cost	UI_AIDACon1Cost		0.75	1.25	0	0	1241.05	1220.3	1220.3	1220.3	1241.05	1241.05	20.75	1241.05	1220.3
Regimen Costs		Inverted	AIDA Consolidation Cycle 3 Cost	UI_AIDACon3Cost		0.75	1.25	0	0	1238.77	1222.58	1222.58	1222.58	1238.77	1238.77	16.19	1238.77	1222.58
AE Probability		Inverted	AIDA_AE2IndProb	AIDA_AE2IndProb		0.75	1.13636	0	1	1235.14	1228.24	1228.24	1228.24	1235.14	1235.14	6.9	1235.14	1228.24
AE Probability			ATO_AE2IndProb	ATO_AE2IndProb		0.75	1.25	0	0	1227.68	1233.67	1227.68	1227.68	1233.67	1233.67	5.99	1227.68	1233.67
AE Probability		Inverted	AIDA_AE1IndProb	AIDA_AE1IndProb		0.75	1.25	0	0	1233.17	1228.18	1228.18	1228.18	1233.17	1233.17	4.99	1233.17	1228.18
AE Costs		Inverted	AE2_IndCost	AE2_IndCost		0.75	1.25	0	0	1232.14	1229.2	1229.2	1229.2	1232.14	1232.14	2.94	1232.14	1229.2
AE Probability			ATO_AE1IndProb	ATO_AE1IndProb		0.75	1.25	0	0	1229.22	1232.12	1229.22	1229.22	1232.12	1232.12	2.9	1229.22	1232.12
AE Costs		Inverted	AE1_ConCost	AE1_ConCost		0.75	1.25	0	0	1231.87	1229.48	1229.48	1229.48	1231.87	1231.87	2.39	1231.87	1229.48
AE Costs		Inverted	AE1_IndCost	AE1_IndCost		0.75	1.25	0	0	1231.71	1229.63	1229.63	1229.63	1231.71	1231.71	2.08	1231.71	1229.63
AE Costs		Inverted	AE2_ConCost	AE2_ConCost		0.75	1.25	0	0	1231.45	1229.9	1229.9	1229.9	1231.45	1231.45	1.55	1231.45	1229.9
AE Probability		Inverted	AIDA_AE1Con2Prob	AIDA_AE1Con2Prob		0.75	1.25	0	0	1231.43	1229.92	1229.92	1229.92	1231.43	1231.43	1.51	1231.43	1229.92
AE Probability		Inverted	AIDA_AE2Con2Prob	AIDA_AE2Con2Prob		0.75	1.25	0	0	1231.28	1230.06	1230.06	1230.06	1231.28	1231.28	1.22	1231.28	1230.06
Medical Costs			Cost of Relapse, AIDA Arm	UI_AIDA_RelapseCost		0.75	1.25	0	0	1231.04	1230.31	1230.31	1230.31	1231.04	1231.04	0.73	1231.04	1230.31							#NAME?
AE Probability		Inverted	AIDA_AE1Con1Prob	AIDA_AE1Con1Prob		0.75	1.25	0	0	1231.02	1230.32	1230.32	1230.32	1231.02	1231.02	0.7	1231.02	1230.32
AE Probability		Inverted	AIDA_AE4IndProb	AIDA_AE4IndProb		0.75	1.25	0	0	1230.98	1230.37	1230.37	1230.37	1230.98	1230.98	0.61	1230.98	1230.37
AE Costs		Inverted	AE4_IndCost	AE4_IndCost		0.75	1.25	0	0	1230.94	1230.4	1230.4	1230.4	1230.94	1230.94	0.54	1230.94	1230.4
Medical Costs		Inverted	Outpatient Visit Cost	OutPatientCost		0.75	1.25	0	0	1230.94	1230.41	1230.41	1230.41	1230.94	1230.94	0.53	1230.94	1230.41
AE Costs		Inverted	AE4_ConCost	AE4_ConCost		0.75	1.25	0	0	1230.92	1230.43	1230.43	1230.43	1230.92	1230.92	0.49	1230.92	1230.43
AE Probability		Inverted	AIDA_AE1Con3Prob	AIDA_AE1Con3Prob		0.75	1.25	0	0	1230.92	1230.43	1230.43	1230.43	1230.92	1230.92	0.49	1230.92	1230.43
AE Probability		Inverted	AIDA_AE2Con1Prob	AIDA_AE2Con1Prob		0.75	1.25	0	0	1230.84	1230.5	1230.5	1230.5	1230.84	1230.84	0.34	1230.84	1230.5
Medical Costs			Cost of Relapse, ATO Arm	UI_ATO_RelapseCost		0.75	1.25	0	0	1230.52	1230.83	1230.52	1230.52	1230.83	1230.83	0.31	1230.52	1230.83
AE Probability		Inverted	AIDA_AE2Con3Prob	AIDA_AE2Con3Prob		0.75	1.25	0	0	1230.81	1230.53	1230.53	1230.53	1230.81	1230.81	0.28	1230.81	1230.53
AE Probability		Inverted	AIDA_AE4Con1Prob	AIDA_AE4Con1Prob		0.75	1.25	0	0	1230.77	1230.58	1230.58	1230.58	1230.77	1230.77	0.19	1230.77	1230.58
AE Probability		Inverted	AIDA_AE4Con2Prob	AIDA_AE4Con2Prob		0.75	1.25	0	0	1230.76	1230.58	1230.58	1230.58	1230.76	1230.76	0.18	1230.76	1230.58
AE Probability		Inverted	AIDA_AE4Con3Prob	AIDA_AE4Con3Prob		0.75	1.25	0	0	1230.76	1230.58	1230.58	1230.58	1230.76	1230.76	0.18	1230.76	1230.58
AE Probability			ATO_AE3IndProb	ATO_AE3IndProb		0.75	1.25	0	0	1230.59	1230.76	1230.59	1230.59	1230.76	1230.76	0.17	1230.59	1230.76
AE Costs			AE3_IndCost	AE3_IndCost		0.75	1.25	0	0	1230.6	1230.74	1230.6	1230.6	1230.74	1230.74	0.14	1230.6	1230.74
AE Costs			AE3_ConCost	AE3_ConCost		0.75	1.25	0	0	1230.61	1230.73	1230.61	1230.61	1230.73	1230.73	0.12	1230.61	1230.73
AE Probability			ATO_AE1Con3Prob	ATO_AE1Con3Prob		0.75	1.25	0	0	1230.61	1230.73	1230.61	1230.61	1230.73	1230.73	0.12	1230.61	1230.73
AE Probability			ATO_AE1Con1Prob	ATO_AE1Con1Prob		0.75	1.25	0	0	1230.61	1230.73	1230.61	1230.61	1230.73	1230.73	0.12	1230.61	1230.73
AE Probability			ATO_AE2Con3Prob	ATO_AE2Con3Prob		0.75	1.25	0	0	1230.62	1230.73	1230.62	1230.62	1230.73	1230.73	0.11	1230.62	1230.73
AE Probability			ATO_AE2Con1Prob	ATO_AE2Con1Prob		0.75	1.25	0	0	1230.62	1230.73	1230.62	1230.62	1230.73	1230.73	0.11	1230.62	1230.73
AE Probability			ATO_AE4IndProb	ATO_AE4IndProb		0.75	1.25	0	0	1230.64	1230.71	1230.64	1230.64	1230.71	1230.71	0.07	1230.64	1230.71
AE Probability			ATO_AE3Con3Prob	ATO_AE3Con3Prob		0.75	1.25	0	0	1230.65	1230.7	1230.65	1230.65	1230.7	1230.7	0.05	1230.65	1230.7
AE Probability			ATO_AE3Con1Prob	ATO_AE3Con1Prob		0.75	1.25	0	0	1230.65	1230.7	1230.65	1230.65	1230.7	1230.7	0.05	1230.65	1230.7
AE Probability		Inverted	AIDA_AE3IndProb	AIDA_AE3IndProb		0.75	1.25	0	0	1230.69	1230.66	1230.66	1230.66	1230.69	1230.69	0.03	1230.69	1230.66
AE Probability			ATO_AE4Con3Prob	ATO_AE4Con3Prob		0.75	1.25	0	0	1230.66	1230.68	1230.66	1230.66	1230.68	1230.68	0.02	1230.66	1230.68
AE Probability			ATO_AE4Con1Prob	ATO_AE4Con1Prob		0.75	1.25	0	0	1230.66	1230.68	1230.66	1230.66	1230.68	1230.68	0.02	1230.66	1230.68
AE Probability		Inverted	AIDA_AE3Con1Prob	AIDA_AE3Con1Prob		0.75	1.25	0	0	1230.68	1230.67	1230.67	1230.67	1230.68	1230.68	0.01	1230.68	1230.67
AE Probability		Inverted	AIDA_AE3Con2Prob	AIDA_AE3Con2Prob		0.75	1.25	0	0	1230.68	1230.67	1230.67	1230.67	1230.68	1230.68	0.01	1230.68	1230.67
AE Probability		Inverted	AIDA_AE3Con3Prob	AIDA_AE3Con3Prob		0.75	1.25	0	0	1230.68	1230.67	1230.67	1230.67	1230.68	1230.68	0.01	1230.68	1230.67
AE Probability			ATO_AE1Con2Prob	ATO_AE1Con2Prob		0.75	1.25	0	0	1230.67	1230.67	1230.67	1230.67	1230.67	1230.67	0	1230.67	1230.67
AE Probability			ATO_AE2Con2Prob	ATO_AE2Con2Prob		0.75	1.25	0	0	1230.67	1230.67	1230.67	1230.67	1230.67	1230.67	0	1230.67	1230.67
AE Probability			ATO_AE3Con2Prob	ATO_AE3Con2Prob		0.75	1.25	0	0	1230.67	1230.67	1230.67	1230.67	1230.67	1230.67	0	1230.67	1230.67
AE Probability			ATO_AE4Con2Prob	ATO_AE4Con2Prob		0.75	1.25	0	0	1230.67	1230.67	1230.67	1230.67	1230.67	1230.67	0	1230.67	1230.67
Medical Costs			InpatientCost	InpatientCost		0.75	1.25	0	0	1230.67	1230.67	1230.67	1230.67	1230.67	1230.67	0	1230.67	1230.67
Medical Costs			Cost of medical monitoring during ATO Maintenance	UI_ATO_MainSDCost		0.75	1.25	0	0	1230.67	1230.67	1230.67	1230.67	1230.67	1230.67	0	1230.67	1230.67

## Sheet: Markov AIDA
1	2	3	4	5	6	7	8	9	10	11	12	13	14	15	16	17	18	19	20	21	22	23	24	25	26	27	28	29	30	31	32	33	34	35	36	37	38	39	40	41	42	43	44	45	46	47	48	49	50
Patients starting in 1st year				No Disease Progression														Progressive Disease										Death						Trace				Costs							OS & EFS
Cycle	Month	Years	Treatment Phase	Patients Beginning	Exit to Progressive	Disease Death	Total Exiting	Patients Remaining	Treatment Cost	Disease State Cost	Neutropenia Cost	Thrombocytopenia Cost	Hepatic toxicity Cost	Fever of Unknown Origin Cost	Total Cycle Cost	Cumulative Cost		Patients Beginning	Death due to Progressive Disease	Patients Entering from No Disease	Patients Remaining	Progressive Disease Monitoring Cost	Second-Line Therapy Cost, New Progression	Second-Line Therapy Cost, Previous Progression	Total Cycle Cost	Cumulative Cost		Patients Beginning	New Oth. Death - No Prog	New Dis. Death - Prog	Total New Deaths	Total Deaths		Patients Beginning	Patients Ending	Trace		No Prog - Trt Cost	No Prog - Monitor Cost	No Prog - AE Cost	Prog. - Dis Cost	Total Cycle Cost	Total Cumulative Cost		Model-based OS	Model-based EFS	Trial-based OS	Trial-based EFS	Deviation (% diff. OS)
0	1	1																																											1	1	1	1	0
0	2	1																																											0.995563	0.993546	0.983803	0.983803	0.0118125
0	3	1																																											0.991145	0.987134	0.972535	0.972535	0.0187764
0	4	1																																											0.986747	0.980764	0.96831	0.96831	0.0186849
0	5	1																																											0.982369	0.974434	0.960211	0.960211	0.022555
0	6	1																																											0.97801	0.968146	0.959859	0.959859	0.0185587
1	7	1	Ind	68.1444	0.137407	0.302374	0.439781	67.7047										0	0	0.137407	0.137407		0	0	59.0443	59.0443		0	0.302374	0	0.302374	0.302374		68.1444	68.1444	TRUE		0	0	0	59.0443	59.0443	59.0443		0.97367	0.961897	0.959155	0.959155	0.0149079
2	8	1	Con1	67.7047	0.13652	0.300422	0.436943	67.2677										0.137407	0.000609709	0.13652	0.273318		4905.15	0	4963.81	5022.86		0.302374	0.300422	0.000609709	0.301032	0.603406		68.1444	68.1444	TRUE		0	0	0	4963.81	4963.81	5022.86		0.96935	0.95569	0.958451	0.958451	0.0112437
3	9	1	Con2	67.2677	0.135639	0.298484	0.434123	66.8336										0.273318	0.00121278	0.135639	0.407744		4140.12	0	4198.41	9221.26		0.603406	0.298484	0.00121278	0.299696	0.903102		68.1444	68.1444	TRUE		0	0	0	4198.41	4198.41	9221.26		0.965048	0.949522	0.957746	0.957746	0.00756643
4	10	1	Con3	66.8336	0.134764	0.296557	0.431321	66.4023										0.407744	0.00180926	0.134764	0.540699		3384.77	0	3442.68	12663.9		0.903102	0.296557	0.00180926	0.298366	1.20147		68.1444	68.1444	TRUE		0	0	0	3442.68	3442.68	12663.9		0.960766	0.943394	0.944366	0.944366	0.0170699
5	11	1	Main	66.4023	0.133894	0.294643	0.428537	65.9737										0.540699	0.00239921	0.133894	0.672194		2638.99	0	2696.53	15360.5		1.20147	0.294643	0.00239921	0.297043	1.49851		68.1444	68.1444	TRUE		0	0	0	2696.53	2696.53	15360.5		0.956503	0.937306	0.944366	0.944366	0.0126889
6	12	1	Main	65.9737	0.13303	0.292742	0.425772	65.548										0.672194	0.00298269	0.13303	0.802241		0	0	57.1635	15417.6		1.49851	0.292742	0.00298269	0.295724	1.79424		68.1444	68.1444	TRUE		0	0	0	57.1635	57.1635	15417.6		0.952259	0.931257	0.944366	0.89645	0.00828845
7	13	2	Main	65.548	0.132172	0.290853	0.423024	65.1249										0.802241	0.00355974	0.132172	0.930853		7607.37	2148.07	9812.23	25229.9		1.79424	0.290853	0.00355974	0.294412	2.08865		68.1444	68.1444	TRUE		0	0	0	9812.23	9812.23	25229.9		0.948033	0.925247	0.944366	0.89645	0.00386836
8	14	2	Main	65.1249	0.131319	0.288975	0.420294	64.7046										0.930853	0.00413042	0.131319	1.05804		7558.27	2148.07	9762.77	34992.6		2.08865	0.288975	0.00413042	0.293106	2.38175		68.1444	68.1444	TRUE		0	0	0	9762.77	9762.77	34992.6		0.943827	0.919275	0.944366	0.89645	0.00057142
9	15	2	Main	64.7046	0.130471	0.287111	0.417582	64.2871										1.05804	0.00469479	0.130471	1.18382		7509.5	2148.07	9713.63	44706.3		2.38175	0.287111	0.00469479	0.291805	2.67356		68.1444	68.1444	FALSE		0	0	0	9713.63	9713.63	44706.3		0.939639	0.913343	0.940493	0.89645	0.00090888
10	16	2	Main	64.2871	0.129629	0.285258	0.414887	63.8722										1.18382	0.00525289	0.129629	1.30819		7461.03	2148.07	9664.8	54371.1		2.67356	0.285258	0.00525289	0.290511	2.96407		68.1444	68.1444	FALSE		0	0	0	9664.8	9664.8	54371.1		0.935469	0.907448	0.934155	0.89645	0.00140522
11	17	2	Main	63.8722	0.128792	0.283417	0.412209	63.46										1.30819	0.00580478	0.128792	1.43118		6716.53	2148.07	8919.94	63291		2.96407	0.283417	0.00580478	0.289221	3.25329		68.1444	68.1444	TRUE		0	0	0	8919.94	8919.94	63291		0.931319	0.901592	0.932746	0.882766	0.0015331
12	18	2	Main	63.46	0.127961	0.281588	0.409549	63.0504										1.43118	0.0063505	0.127961	1.55279		5981.33	2148.07	8184.39	71475.4		3.25329	0.281588	0.0063505	0.287938	3.54123		68.1444	68.1444	TRUE		0	0	0	8184.39	8184.39	71475.4		0.927186	0.895773	0.910211	0.87426	0.018308
13	19	2	Main	63.0504	0.127135	0.27977	0.406906	62.6435										1.55279	0.00689012	0.127135	1.67304		5255.34	2148.07	7458.04	78933.4		3.54123	0.27977	0.00689012	0.28666	3.82789		68.1444	68.1444	TRUE		0	0	0	7458.04	7458.04	78933.4		0.923072	0.889992	0.910211	0.867234	0.0139326
14	20	2	Main	62.6435	0.126315	0.277965	0.40428	62.2392										1.67304	0.00742368	0.126315	1.79193		4538.47	2148.07	6740.82	85674.3		3.82789	0.277965	0.00742368	0.285388	4.11328		68.1444	68.1444	TRUE		0	0	0	6740.82	6740.82	85674.3		0.918976	0.884249	0.910211	0.867234	0.00953764
15	21	2	Main	62.2392	0.1255	0.276171	0.401671	61.8376										1.79193	0.00795123	0.1255	1.90948		3830.64	2148.07	6032.63	91706.9		4.11328	0.276171	0.00795123	0.284122	4.3974		68.1444	68.1444	TRUE		0	0	0	6032.63	6032.63	91706.9		0.914898	0.878542	0.910211	0.867234	0.00512313
16	22	2	Main	61.8376	0.12469	0.274389	0.399078	61.4385										1.90948	0.00847282	0.12469	2.02569		3131.75	2148.07	5333.4	97040.3		4.3974	0.274389	0.00847282	0.282861	4.68026		68.1444	68.1444	TRUE		0	0	0	5333.4	5333.4	97040.3		0.910839	0.872872	0.902113	0.867234	0.00958017
17	23	2	Main	61.4385	0.123885	0.272618	0.396503	61.042										2.02569	0.00898851	0.123885	2.14059		2441.72	2148.07	4643.02	101683		4.68026	0.272618	0.00898851	0.281606	4.96187		68.1444	68.1444	TRUE		0	0	0	4643.02	4643.02	101683		0.906797	0.867239	0.898767	0.867234	0.00885479
18	24	2	Main	61.042	0.123086	0.270858	0.393944	60.648										2.14059	0.00949833	0.123086	2.25418		0	2148.07	2200.96	103884		4.96187	0.270858	0.00949833	0.280357	5.24222		68.1444	68.1444	TRUE		0	0	0	2200.96	2200.96	103884		0.902773	0.861642	0.898767	0.857618	0.00443723
19	25	3	Main	60.648	0.122291	0.26911	0.391402	60.2566										2.25418	0.0100023	0.122291	2.36647		7038.69	2159.71	9250.96	113135		5.24222	0.26911	0.0100023	0.279113	5.52134		68.1444	68.1444	TRUE		0	0	0	9250.96	9250.96	113135		0.898767	0.856081	0.898767	0.857249	1.76524e-08
20	26	3	Main	60.2566	0.121502	0.267374	0.388876	59.8678										2.36647	0.0105006	0.121502	2.47747		6993.27	2159.71	9205.19	122340		5.52134	0.267374	0.0105006	0.277874	5.79921		68.1444	68.1444	TRUE		0	0	0	9205.19	9205.19	122340		0.894779	0.850557	0.898767	0.856879	0.00445704
21	27	3	Main	59.8678	0.120718	0.265648	0.386366	59.4814										2.47747	0.0109931	0.120718	2.58719		6948.14	2159.71	9159.72	131500		5.79921	0.265648	0.0109931	0.276641	6.07585		68.1444	68.1444	TRUE		0	0	0	9159.72	9159.72	131500		0.890809	0.845067	0.898767	0.856139	0.00893393
22	28	3	Main	59.4814	0.119939	0.263934	0.383872	59.0975										2.58719	0.01148	0.119939	2.69565		6903.3	2159.71	9114.55	140615		6.07585	0.263934	0.01148	0.275414	6.35127		68.1444	68.1444	TRUE		0	0	0	9114.55	9114.55	140615		0.886856	0.839614	0.898767	0.855769	0.0134308
23	29	3	Main	59.0975	0.119165	0.26223	0.381395	58.7161										2.69565	0.0119613	0.119165	2.80286		6214.45	2159.71	8425.37	149040		6.35127	0.26223	0.0119613	0.274192	6.62546		68.1444	68.1444	TRUE		0	0	0	8425.37	8425.37	149040		0.882921	0.834195	0.898767	0.8554	0.0179477
24	30	3	Main	58.7161	0.118396	0.260538	0.378934	58.3372										2.80286	0.012437	0.118396	2.90881		5534.21	2159.71	7744.8	156785		6.62546	0.260538	0.012437	0.272975	6.89843		68.1444	68.1444	TRUE		0	0	0	7744.8	7744.8	156785		0.879003	0.828811	0.898767	0.85466	0.0224847
25	31	3	Main	58.3372	0.117632	0.258857	0.376488	57.9607										2.90881	0.0129071	0.117632	3.01354		4862.49	2159.71	7072.75	163858		6.89843	0.258857	0.0129071	0.271764	7.1702		68.1444	68.1444	TRUE		0	0	0	7072.75	7072.75	163858		0.875103	0.823463	0.898767	0.85429	0.0270419
26	32	3	Main	57.9607	0.116872	0.257186	0.374058	57.5866										3.01354	0.0133718	0.116872	3.11704		4199.21	2159.71	6409.14	170267		7.1702	0.257186	0.0133718	0.270558	7.44075		68.1444	68.1444	TRUE		0	0	0	6409.14	6409.14	170267		0.87122	0.818148	0.898767	0.85392	0.0316195
27	33	3	Main	57.5866	0.116118	0.255526	0.371644	57.215										3.11704	0.0138311	0.116118	3.21933		3544.28	2159.71	5753.89	176021		7.44075	0.255526	0.0138311	0.269357	7.71011		68.1444	68.1444	TRUE		0	0	0	5753.89	5753.89	176021		0.867354	0.812868	0.898767	0.853181	0.0362174
28	34	3	Main	57.215	0.115369	0.253877	0.369246	56.8457										3.21933	0.0142849	0.115369	3.32041		2897.64	2159.71	5106.93	181128		7.71011	0.253877	0.0142849	0.268162	7.97827		68.1444	68.1444	TRUE		0	0	0	5106.93	5106.93	181128		0.863505	0.807622	0.898767	0.852811	0.0408359
29	35	3	NoTx	56.8457	0.114624	0.252239	0.366863	56.4789										3.32041	0.0147335	0.114624	3.4203		2259.19	2159.71	4468.16	185596		7.97827	0.252239	0.0147335	0.266972	8.24525		68.1444	68.1444	TRUE		0	0	0	4468.16	4468.16	185596		0.859674	0.80241	0.898767	0.852441	0.0454749
30	36	3	NoTx	56.4789	0.113885	0.250611	0.364495	56.1144										3.4203	0.0151767	0.113885	3.51901		0	2159.71	2208.65	187804		8.24525	0.250611	0.0151767	0.265788	8.51103		68.1444	68.1444	TRUE		0	0	0	2208.65	2208.65	187804		0.855859	0.797232	0.898767	0.842826	0.0501346
31	37	4	NoTx	56.1144	0.11315	0.248993	0.362143	55.7522										3.51901	0.0156147	0.11315	3.61654							8.51103	0.248993	0.0156147	0.264608	8.77564		68.1444	68.1444	TRUE		0	0	0	0	0	187804
32	38	4	NoTx	55.7522	0.112419	0.247387	0.359806	55.3924										3.61654	0.0160475	0.112419	3.71292							8.77564	0.247387	0.0160475	0.263434	9.03908		68.1444	68.1444	TRUE
33	39	4	NoTx	55.3924	0.111694	0.24579	0.357484	55.035										3.71292	0.0164751	0.111694	3.80813							9.03908	0.24579	0.0164751	0.262265	9.30134		68.1444	68.1444	TRUE
34	40	4	NoTx	55.035	0.110973	0.244204	0.355177	54.6798										3.80813	0.0168976	0.110973	3.90221							9.30134	0.244204	0.0168976	0.261101	9.56244		68.1444	68.1444	TRUE
35	41	4	NoTx	54.6798	0.110257	0.242628	0.352885	54.3269										3.90221	0.0173151	0.110257	3.99515							9.56244	0.242628	0.0173151	0.259943	9.82239		68.1444	68.1444	TRUE
36	42	4	NoTx	54.3269	0.109545	0.241062	0.350607	53.9763										3.99515	0.0177275	0.109545	4.08697							9.82239	0.241062	0.0177275	0.258789	10.0812		68.1444	68.1444	TRUE
2nd Year Starting Patients
0	13	2
0	14	2
0	15	2
0	16	2
0	17	2
0	18	2
1	19	2	Ind	68.1444	0.137407	0.302374	0.439781	67.7047	#REF!	#REF!	#REF!	#REF!	#REF!	#REF!	#REF!	#REF!		0	0	0.137407	0.137407		0	0	59.0443	59.0443		0	0.302374	0	0.302374	0.302374		68.1444	68.1444	TRUE		#REF!	#REF!	#REF!	59.0443	#REF!	#REF!
2	20	2	Con1	67.7047	0.13652	0.300422	0.436943	67.2677	#REF!	#REF!	#REF!	#REF!	#REF!	#REF!	#REF!	#REF!		0.137407	0.000609709	0.13652	0.273318		4905.15	0	4963.81	5022.86		0.302374	0.300422	0.000609709	0.301032	0.603406		68.1444	68.1444	TRUE		#REF!	#REF!	#REF!	4963.81	#REF!	#REF!
3	21	2	Con2	67.2677	0.135639	0.298484	0.434123	66.8336	#REF!	#REF!	#REF!	#REF!	#REF!	#REF!	#REF!	#REF!		0.273318	0.00121278	0.135639	0.407744		4140.12	0	4198.41	9221.26		0.603406	0.298484	0.00121278	0.299696	0.903102		68.1444	68.1444	TRUE		#REF!	#REF!	#REF!	4198.41	#REF!	#REF!
4	22	2	Con3	66.8336	0.134764	0.296557	0.431321	66.4023	#REF!	#REF!	#REF!	#REF!	#REF!	#REF!	#REF!	#REF!		0.407744	0.00180926	0.134764	0.540699		3384.77	0	3442.68	12663.9		0.903102	0.296557	0.00180926	0.298366	1.20147		68.1444	68.1444	TRUE		#REF!	#REF!	#REF!	3442.68	#REF!	#REF!
5	23	2	Main	66.4023	0.133894	0.294643	0.428537	65.9737	#REF!	#REF!	#REF!	#REF!	#REF!	#REF!	#REF!	#REF!		0.540699	0.00239921	0.133894	0.672194		2638.99	0	2696.53	15360.5		1.20147	0.294643	0.00239921	0.297043	1.49851		68.1444	68.1444	TRUE		#REF!	#REF!	#REF!	2696.53	#REF!	#REF!
6	24	2	Main	65.9737	0.13303	0.292742	0.425772	65.548	#REF!	#REF!	#REF!	#REF!	#REF!	#REF!	#REF!	#REF!		0.672194	0.00298269	0.13303	0.802241		0	0	57.1635	15417.6		1.49851	0.292742	0.00298269	0.295724	1.79424		68.1444	68.1444	TRUE		#REF!	#REF!	#REF!	57.1635	#REF!	#REF!
7	25	3	Main	65.548	0.132172	0.290853	0.423024	65.1249	#REF!	#REF!	#REF!	#REF!	#REF!	#REF!	#REF!	#REF!		0.802241	0.00355974	0.132172	0.930853		7607.37	0	7664.16	23081.8		1.79424	0.290853	0.00355974	0.294412	2.08865		68.1444	68.1444	TRUE		#REF!	#REF!	#REF!	7664.16	#REF!	#REF!
8	26	3	Main	65.1249	0.131319	0.288975	0.420294	64.7046	#REF!	#REF!	#REF!	#REF!	#REF!	#REF!	#REF!	#REF!		0.930853	0.00413042	0.131319	1.05804		7558.27	0	7614.7	30696.5		2.08865	0.288975	0.00413042	0.293106	2.38175		68.1444	68.1444	TRUE		#REF!	#REF!	#REF!	7614.7	#REF!	#REF!
9	27	3	Main	64.7046	0.130471	0.287111	0.417582	64.2871	#REF!	#REF!	#REF!	#REF!	#REF!	#REF!	#REF!	#REF!		1.05804	0.00469479	0.130471	1.18382		7509.5	0	7565.56	38262.1		2.38175	0.287111	0.00469479	0.291805	2.67356		68.1444	68.1444	FALSE		#REF!	#REF!	#REF!	7565.56	#REF!	#REF!
10	28	3	Main	64.2871	0.129629	0.285258	0.414887	63.8722	#REF!	#REF!	#REF!	#REF!	#REF!	#REF!	#REF!	#REF!		1.18382	0.00525289	0.129629	1.30819		7461.03	0	7516.73	45778.8		2.67356	0.285258	0.00525289	0.290511	2.96407		68.1444	68.1444	FALSE		#REF!	#REF!	#REF!	7516.73	#REF!	#REF!
11	29	3	Main	63.8722	0.128792	0.283417	0.412209	63.46	#REF!	#REF!	#REF!	#REF!	#REF!	#REF!	#REF!	#REF!		1.30819	0.00580478	0.128792	1.43118		6716.53	0	6771.88	52550.7		2.96407	0.283417	0.00580478	0.289221	3.25329		68.1444	68.1444	TRUE		#REF!	#REF!	#REF!	6771.88	#REF!	#REF!
12	30	3	Main	63.46	0.127961	0.281588	0.409549	63.0504	#REF!	#REF!	#REF!	#REF!	#REF!	#REF!	#REF!	#REF!		1.43118	0.0063505	0.127961	1.55279		5981.33	0	6036.32	58587		3.25329	0.281588	0.0063505	0.287938	3.54123		68.1444	68.1444	TRUE		#REF!	#REF!	#REF!	6036.32	#REF!	#REF!
13	31	3	Main	63.0504	0.127135	0.27977	0.406906	62.6435	#REF!	#REF!	#REF!	#REF!	#REF!	#REF!	#REF!	#REF!		1.55279	0.00689012	0.127135	1.67304		5255.34	2148.07	7458.04	66045		3.54123	0.27977	0.00689012	0.28666	3.82789		68.1444	68.1444	TRUE		#REF!	#REF!	#REF!	7458.04	#REF!	#REF!
14	32	3	Main	62.6435	0.126315	0.277965	0.40428	62.2392	#REF!	#REF!	#REF!	#REF!	#REF!	#REF!	#REF!	#REF!		1.67304	0.00742368	0.126315	1.79193		4538.47	2148.07	6740.82	72785.9		3.82789	0.277965	0.00742368	0.285388	4.11328		68.1444	68.1444	TRUE		#REF!	#REF!	#REF!	6740.82	#REF!	#REF!
15	33	3	Main	62.2392	0.1255	0.276171	0.401671	61.8376	#REF!	#REF!	#REF!	#REF!	#REF!	#REF!	#REF!	#REF!		1.79193	0.00795123	0.1255	1.90948		3830.64	2148.07	6032.63	78818.5		4.11328	0.276171	0.00795123	0.284122	4.3974		68.1444	68.1444	TRUE		#REF!	#REF!	#REF!	6032.63	#REF!	#REF!
16	34	3	Main	61.8376	0.12469	0.274389	0.399078	61.4385	#REF!	#REF!	#REF!	#REF!	#REF!	#REF!	#REF!	#REF!		1.90948	0.00847282	0.12469	2.02569		3131.75	2148.07	5333.4	84151.9		4.3974	0.274389	0.00847282	0.282861	4.68026		68.1444	68.1444	TRUE		#REF!	#REF!	#REF!	5333.4	#REF!	#REF!
17	35	3	Main	61.4385	0.123885	0.272618	0.396503	61.042	#REF!	#REF!	#REF!	#REF!	#REF!	#REF!	#REF!	#REF!		2.02569	0.00898851	0.123885	2.14059		2441.72	2148.07	4643.02	88794.9		4.68026	0.272618	0.00898851	0.281606	4.96187		68.1444	68.1444	TRUE		#REF!	#REF!	#REF!	4643.02	#REF!	#REF!
18	36	3	Main	61.042	0.123086	0.270858	0.393944	60.648	#REF!	#REF!	#REF!	#REF!	#REF!	#REF!	#REF!	#REF!		2.14059	0.00949833	0.123086	2.25418		0	2148.07	2200.96	90995.9		4.96187	0.270858	0.00949833	0.280357	5.24222		68.1444	68.1444	TRUE		#REF!	#REF!	#REF!	2200.96	#REF!	#REF!
3rd Year Starting Patients
0	25	3
0	26	3
0	27	3
0	28	3
0	29	3
0	30	3
1	31	3	Ind	68.1444	0.137407	0.302374	0.439781	67.7047	#REF!	#REF!	#REF!	#REF!	#REF!	#REF!	#REF!	#REF!		0	0	0.137407	0.137407		0	0	59.0443	59.0443		0	0.302374	0	0.302374	0.302374		68.1444	68.1444	TRUE		#REF!	#REF!	#REF!	59.0443	#REF!	#REF!
2	32	3	Con1	67.7047	0.13652	0.300422	0.436943	67.2677	#REF!	#REF!	#REF!	#REF!	#REF!	#REF!	#REF!	#REF!		0.137407	0.000609709	0.13652	0.273318		4905.15	0	4963.81	5022.86		0.302374	0.300422	0.000609709	0.301032	0.603406		68.1444	68.1444	TRUE		#REF!	#REF!	#REF!	4963.81	#REF!	#REF!
3	33	3	Con2	67.2677	0.135639	0.298484	0.434123	66.8336	#REF!	#REF!	#REF!	#REF!	#REF!	#REF!	#REF!	#REF!		0.273318	0.00121278	0.135639	0.407744		4140.12	0	4198.41	9221.26		0.603406	0.298484	0.00121278	0.299696	0.903102		68.1444	68.1444	TRUE		#REF!	#REF!	#REF!	4198.41	#REF!	#REF!
4	34	3	Con3	66.8336	0.134764	0.296557	0.431321	66.4023	#REF!	#REF!	#REF!	#REF!	#REF!	#REF!	#REF!	#REF!		0.407744	0.00180926	0.134764	0.540699		3384.77	0	3442.68	12663.9		0.903102	0.296557	0.00180926	0.298366	1.20147		68.1444	68.1444	TRUE		#REF!	#REF!	#REF!	3442.68	#REF!	#REF!
5	35	3	Main	66.4023	0.133894	0.294643	0.428537	65.9737	#REF!	#REF!	#REF!	#REF!	#REF!	#REF!	#REF!	#REF!		0.540699	0.00239921	0.133894	0.672194		2638.99	0	2696.53	15360.5		1.20147	0.294643	0.00239921	0.297043	1.49851		68.1444	68.1444	TRUE		#REF!	#REF!	#REF!	2696.53	#REF!	#REF!
6	36	3	Main	65.9737	0.13303	0.292742	0.425772	65.548	#REF!	#REF!	#REF!	#REF!	#REF!	#REF!	#REF!	#REF!		0.672194	0.00298269	0.13303	0.802241		0	0	57.1635	15417.6		1.49851	0.292742	0.00298269	0.295724	1.79424		68.1444	68.1444	TRUE		#REF!	#REF!	#REF!	57.1635	#REF!	#REF!
[truncated: 126 more columns]

## Sheet: Markov ATO
1	2	3	4	5	6	7	8	9	10	11	12	13	14	15	16	17	18	19	20	21	22	23	24	25	26	27	28	29	30	31	32	33	34	35	36	37	38	39	40	41	42	43	44	45	46	47	48	49	50
Patients starting in 1st year				No Disease Progression														Progressive Disease										Death						Trace				Costs							OS & EFS
Cycle	Month	Years	Treatment Phase	Patients Beginning	Exit to Progressive	Disease Death	Total Exiting	Patients Remaining	Treatment Cost	Disease State Cost	Neutropenia Cost	Thrombocytopenia Cost	Hepatic toxicity Cost	Fever of Unknown Origin Cost	Total Cycle Cost	Cumulative Cost		Patients Beginning	Death due to Progressive Disease	Patients Entering from No Disease	Patients Remaining		Salvage Therapy Cost, New Progression	Salvage Therapy Cost, Previous Progression	Total Cycle Cost	Cumulative Cost		Patients Beginning	New Oth. Death - No Prog	New Dis. Death - Prog	Total New Deaths	Total Deaths		Patients Beginning	Patients Ending	Trace		No Prog - Trt Cost	No Prog - Monitor Cost	No Prog - AE Cost	Prog. - Dis Cost	Total Cycle Cost	Total Cumulative Cost		Model-based OS	Model-based EFS	Trial-based OS	Trial-based EFS	Deviation (% diff. OS)
0	1
0	2
0	3
0	4
0	5
0	6
1	7	1	Ind	68.1444	0.0571169	0.0396434	0.0967603	68.0477										0	0	0.0571169	0.0571169		0	0	24.5433	24.5433		0	0.0396434	0	0.0396434	0.0396434		68.1444	68.1444	TRUE		0	0	0	24.5433	24.5433	24.5433		1	1	1	1	0
2	8	1	Con1	68.0477	0.0570358	0.0395871	0.0966229	67.951										0.0571169	3.32281e-05	0.0570358	0.11412		1710.49	0	1735	1759.54		0.0396434	0.0395871	3.32281e-05	0.0396203	0.0792637		68.1444	68.1444	TRUE		0	0	0	1735	1735	1759.54		0.999418	0.99858	1	1	0.000582094
3	9	1	Con2	67.951	0.0569548	0.0395309	0.0964857	67.8546										0.11412	6.63897e-05	0.0569548	0.171008		1327.3	0	1351.77	3111.31		0.0792637	0.0395309	6.63897e-05	0.0395973	0.118861		68.1444	68.1444	TRUE		0	0	0	1351.77	1351.77	3111.31		0.998837	0.997162	1	1	0.00116453
4	10	1	Con3	67.8546	0.056874	0.0394748	0.0963487	67.7582										0.171008	9.94848e-05	0.056874	0.227782		935.565	0	960.004	4071.32		0.118861	0.0394748	9.94848e-05	0.0395743	0.158435		68.1444	68.1444	TRUE		0	0	0	960.004	960.004	4071.32		0.998256	0.995746	1	1	0.0017473
5	11	1	Con4	67.7582	0.0567932	0.0394187	0.0962119	67.662										0.227782	0.000132514	0.0567932	0.284443		546.01	0	570.414	4641.73		0.158435	0.0394187	0.000132514	0.0395512	0.197987		68.1444	68.1444	TRUE		0	0	0	570.414	570.414	4641.73		0.997675	0.994332	0.99664	0.99664	0.00103693
6	12	1	Con5	67.662	0.0567126	0.0393627	0.0960753	67.5659										0.284443	0.000165476	0.0567126	0.34099		0	427.246	451.616	5093.35		0.197987	0.0393627	0.000165476	0.0395282	0.237515		68.1444	68.1444	TRUE		0	0	0	451.616	451.616	5093.35		0.997095	0.99292	0.985368	0.985368	0.0117612
7	13	2	Con6	67.5659	0.056632	0.0393069	0.0959389	67.47										0.34099	0.000198373	0.056632	0.397424		1822.85	427.246	2274.43	7367.77		0.237515	0.0393069	0.000198373	0.0395052	0.27702		68.1444	68.1444	TRUE		0	0	0	2274.43	2274.43	7367.77		0.996515	0.991511	0.985368	0.985368	0.0111859
8	14	2	Con7	67.47	0.0565516	0.039251	0.0958027	67.3742										0.397424	0.000231204	0.0565516	0.453744		1802.5	427.246	2254.05	9621.82		0.27702	0.039251	0.000231204	0.0394822	0.316502		68.1444	68.1444	TRUE		0	0	0	2254.05	2254.05	9621.82		0.995935	0.990103	0.985368	0.985368	0.0106103
9	15	2	NoTx	67.3742	0.0564713	0.0391953	0.0956666	67.2785										0.453744	0.000263968	0.0564713	0.509952		1782.21	427.246	2233.72	11855.5		0.316502	0.0391953	0.000263968	0.0394593	0.355961		68.1444	68.1444	TRUE		0	0	0	2233.72	2233.72	11855.5		0.995355	0.988697	0.985368	0.985368	0.0100344
10	16	2	NoTx	67.2785	0.0563911	0.0391396	0.0955308	67.183										0.509952	0.000296667	0.0563911	0.566046		1761.98	427.246	2213.45	14069		0.355961	0.0391396	0.000296667	0.0394363	0.395398		68.1444	68.1444	TRUE		0	0	0	2213.45	2213.45	14069		0.994776	0.987293	0.985368	0.985368	0.00945815
11	17	2	NoTx	67.183	0.0563111	0.0390841	0.0953951	67.0876										0.566046	0.000329301	0.0563111	0.622028		1741.8	427.246	2193.24	16262.2		0.395398	0.0390841	0.000329301	0.0394134	0.434811		68.1444	68.1444	TRUE		0	0	0	2193.24	2193.24	16262.2		0.994198	0.985891	0.985368	0.985368	0.00888156
12	18	2	NoTx	67.0876	0.0562311	0.0390286	0.0952597	66.9923										0.622028	0.000361868	0.0562311	0.677897		1721.67	427.246	2173.08	18435.3		0.434811	0.0390286	0.000361868	0.0393904	0.474202		68.1444	68.1444	TRUE		0	0	0	2173.08	2173.08	18435.3		0.993619	0.984491	0.985368	0.985368	0.00830464
13	19	2	NoTx	66.9923	0.0561513	0.0389732	0.0951244	66.8972										0.677897	0.00039437	0.0561513	0.733654		1701.59	427.246	2152.97	20588.3		0.474202	0.0389732	0.00039437	0.0393675	0.513569		68.1444	68.1444	TRUE		0	0	0	2152.97	2152.97	20588.3		0.993041	0.983093	0.985368	0.985368	0.00772738
14	20	2	NoTx	66.8972	0.0560715	0.0389178	0.0949894	66.8022										0.733654	0.000426807	0.0560715	0.789299		1681.57	427.246	2132.91	22721.2		0.513569	0.0389178	0.000426807	0.0393446	0.552914		68.1444	68.1444	TRUE		0	0	0	2132.91	2132.91	22721.2		0.992464	0.981697	0.985368	0.985368	0.00714978
15	21	2	NoTx	66.8022	0.0559919	0.0388626	0.0948545	66.7074										0.789299	0.000459179	0.0559919	0.844832		1304.86	427.246	1756.16	24477.4		0.552914	0.0388626	0.000459179	0.0393217	0.592235		68.1444	68.1444	TRUE		0	0	0	1756.16	1756.16	24477.4		0.991886	0.980303	0.985368	0.985368	0.00657185
16	22	2	NoTx	66.7074	0.0559124	0.0388074	0.0947198	66.6126										0.844832	0.000491485	0.0559124	0.900253		919.748	427.246	1371.02	25848.4		0.592235	0.0388074	0.000491485	0.0392989	0.631534		68.1444	68.1444	TRUE		0	0	0	1371.02	1371.02	25848.4		0.991309	0.978911	0.985368	0.985368	0.00599358
17	23	2	NoTx	66.6126	0.055833	0.0387523	0.0945853	66.5181										0.900253	0.000523727	0.055833	0.955562		536.778	427.246	988.016	26836.4		0.631534	0.0387523	0.000523727	0.039276	0.67081		68.1444	68.1444	TRUE		0	0	0	988.016	988.016	26836.4		0.990732	0.977521	0.985368	0.985368	0.00541498
18	24	2	NoTx	66.5181	0.0557537	0.0386972	0.094451	66.4236										0.955562	0.000555903	0.0557537	1.01076		0	631.75	655.707	27492.1		0.67081	0.0386972	0.000555903	0.0392532	0.710064		68.1444	68.1444	TRUE		0	0	0	655.707	655.707	27492.1		0.990156	0.976133	0.985368	0.985368	0.00483603
19	25	3	NoTx	66.4236	0.0556746	0.0386423	0.0943169	66.3293										1.01076	0.000588015	0.0556746	1.06585		1792.03	631.75	2447.7	29939.8		0.710064	0.0386423	0.000588015	0.0392303	0.749294		68.1444	68.1444	TRUE		0	0	0	2447.7	2447.7	29939.8		0.98958	0.974747	0.985368	0.985368	0.00425676
20	26	3	NoTx	66.3293	0.0555955	0.0385874	0.094183	66.2351										1.06585	0.000620062	0.0555955	1.12082		1772.03	631.75	2427.67	32367.5		0.749294	0.0385874	0.000620062	0.0392075	0.788501		68.1444	68.1444	TRUE		0	0	0	2427.67	2427.67	32367.5		0.989004	0.973363	0.985368	0.985368	0.00367714
21	27	3	NoTx	66.2351	0.0555166	0.0385326	0.0940492	66.1411										1.12082	0.000652044	0.0555166	1.17569		1752.08	631.75	2407.69	34775.2		0.788501	0.0385326	0.000652044	0.0391847	0.827686		68.1444	68.1444	TRUE		0	0	0	2407.69	2407.69	34775.2		0.988429	0.971981	0.985368	0.985368	0.00309719
22	28	3	NoTx	66.1411	0.0554378	0.0384779	0.0939157	66.0471										1.17569	0.000683962	0.0554378	1.23044		1732.19	631.75	2387.76	37162.9		0.827686	0.0384779	0.000683962	0.0391619	0.866848		68.1444	68.1444	TRUE		0	0	0	2387.76	2387.76	37162.9		0.987854	0.970601	0.985368	0.985368	0.00251689
23	29	3	NoTx	66.0471	0.055359	0.0384233	0.0937823	65.9534										1.23044	0.000715815	0.055359	1.28508		1712.35	631.75	2367.88	39530.8		0.866848	0.0384233	0.000715815	0.0391391	0.905987		68.1444	68.1444	TRUE		0	0	0	2367.88	2367.88	39530.8		0.987279	0.969223	0.985368	0.985368	0.00193626
24	30	3	NoTx	65.9534	0.0552804	0.0383687	0.0936492	65.8597										1.28508	0.000747604	0.0552804	1.33962		1692.56	631.75	2348.06	41878.9		0.905987	0.0383687	0.000747604	0.0391163	0.945103		68.1444	68.1444	TRUE		0	0	0	2348.06	2348.06	41878.9		0.986705	0.967847	0.985368	0.985368	0.0013553
25	31	3	NoTx	65.8597	0.0552019	0.0383143	0.0935162	65.7662										1.33962	0.000779329	0.0552019	1.39404		1672.82	631.75	2328.29	44207.2		0.945103	0.0383143	0.000779329	0.0390936	0.984197		68.1444	68.1444	TRUE		0	0	0	2328.29	2328.29	44207.2		0.986131	0.966472	0.985368	0.963443	0.000773993
26	32	3	NoTx	65.7662	0.0551236	0.0382598	0.0933834	65.6728										1.39404	0.00081099	0.0551236	1.44835		1653.14	631.75	2308.58	46515.7		0.984197	0.0382598	0.00081099	0.0390708	1.02327		68.1444	68.1444	TRUE		0	0	0	2308.58	2308.58	46515.7		0.985557	0.9651	0.985368	0.963443	0.000192349
27	33	3	NoTx	65.6728	0.0550453	0.0382055	0.0932508	65.5796										1.44835	0.000842586	0.0550453	1.50255		1282.8	631.75	1938.2	48453.9		1.02327	0.0382055	0.000842586	0.0390481	1.06232		68.1444	68.1444	TRUE		0	0	0	1938.2	1938.2	48453.9		0.984984	0.96373	0.985368	0.963443	0.000389633
28	34	3	NoTx	65.5796	0.0549671	0.0381513	0.0931184	65.4864										1.50255	0.000874119	0.0549671	1.55665		904.198	631.75	1559.57	50013.5		1.06232	0.0381513	0.000874119	0.0390254	1.10134		68.1444	68.1444	TRUE		0	0	0	1559.57	1559.57	50013.5		0.984411	0.962361	0.985368	0.963443	0.000971954
29	35	3	NoTx	65.4864	0.0548891	0.0380971	0.0929862	65.3935										1.55665	0.000905588	0.0548891	1.61063		527.703	631.75	1183.04	51196.5		1.10134	0.0380971	0.000905588	0.0390027	1.14034		68.1444	68.1444	TRUE		0	0	0	1183.04	1183.04	51196.5		0.983838	0.960995	0.985368	0.95283	0.00155461
30	36	3	NoTx	65.3935	0.0548111	0.038043	0.0928541	65.3006										1.61063	0.000936993	0.0548111	1.6645							1.14034	0.038043	0.000936993	0.03898	1.17932		68.1444	68.1444	TRUE									0.983266	0.95963	0.985368	0.95283	0.00213761
31	37	4	NoTx	65.3006	0.0547333	0.037989	0.0927223	65.2079										1.6645	0.000968335	0.0547333	1.71827							1.17932	0.037989	0.000968335	0.0389573	1.21828		68.1444	68.1444	TRUE									0.982694	0.958268	0.985368	0.95283	0.00272095
32	38	4	NoTx	65.2079	0.0546556	0.037935	0.0925906	65.1153										1.71827	0.000999613	0.0546556	1.77193							1.21828	0.037935	0.000999613	0.0389347	1.25722		68.1444	68.1444	TRUE									0.982122	0.956907	0.985368	0.95283	0.00330463
33	39	4	NoTx	65.1153	0.054578	0.0378812	0.0924592	65.0228										1.77193	0.00103083	0.054578	1.82547							1.25722	0.0378812	0.00103083	0.038912	1.29613		68.1444	68.1444	TRUE									0.981551	0.955548	0.985368	0.95283	0.00388865
34	40	4	NoTx	65.0228	0.0545005	0.0378274	0.0923279	64.9305										1.82547	0.00106198	0.0545005	1.87891							1.29613	0.0378274	0.00106198	0.0388894	1.33502		68.1444	68.1444	TRUE									0.98098	0.954191	0.985368	0.95283	0.00447301
35	41	4	NoTx	64.9305	0.0544231	0.0377737	0.0921968	64.8383										1.87891	0.00109307	0.0544231	1.93224							1.33502	0.0377737	0.00109307	0.0388667	1.37388		68.1444	68.1444	TRUE									0.980409	0.952837	0.985368	0.95283	0.0050577
36	42	4	NoTx	64.8383	0.0543458	0.03772	0.0920659	64.7462										1.93224	0.00112409	0.0543458	1.98546							1.37388	0.03772	0.00112409	0.0388441	1.41273		68.1444	68.1444	TRUE									0.979839	0.951484	0.985368	0.95283	0.00564274
2nd Year Starting Patients
0	13	2
0	14	2
0	15	2
0	16	2
0	17	2
0	18	2
1	19	2	Ind	68.1444	0.0571169	0.0396434	0.0967603	68.0477	#REF!	#REF!	#REF!	#REF!	#REF!	#REF!	#REF!	#REF!		0	0	0.0571169	0.0571169		0	0	24.5433	24.5433		0	0.0396434	0	0.0396434	0.0396434		68.1444	68.1444	TRUE		#REF!	#REF!	#REF!	24.5433	#REF!	#REF!
2	20	2	Con1	68.0477	0.0570358	0.0395871	0.0966229	67.951	#REF!	#REF!	#REF!	#REF!	#REF!	#REF!	#REF!	#REF!		0.0571169	3.32281e-05	0.0570358	0.11412		1710.49	0	1735	1759.54		0.0396434	0.0395871	3.32281e-05	0.0396203	0.0792637		68.1444	68.1444	TRUE		#REF!	#REF!	#REF!	1735	#REF!	#REF!
3	21	2	Con2	67.951	0.0569548	0.0395309	0.0964857	67.8546	#REF!	#REF!	#REF!	#REF!	#REF!	#REF!	#REF!	#REF!		0.11412	6.63897e-05	0.0569548	0.171008		1327.3	0	1351.77	3111.31		0.0792637	0.0395309	6.63897e-05	0.0395973	0.118861		68.1444	68.1444	TRUE		#REF!	#REF!	#REF!	1351.77	#REF!	#REF!
4	22	2	Con3	67.8546	0.056874	0.0394748	0.0963487	67.7582	#REF!	#REF!	#REF!	#REF!	#REF!	#REF!	#REF!	#REF!		0.171008	9.94848e-05	0.056874	0.227782		935.565	0	960.004	4071.32		0.118861	0.0394748	9.94848e-05	0.0395743	0.158435		68.1444	68.1444	TRUE		#REF!	#REF!	#REF!	960.004	#REF!	#REF!
5	23	2	Con4	67.7582	0.0567932	0.0394187	0.0962119	67.662	#REF!	#REF!	#REF!	#REF!	#REF!	#REF!	#REF!	#REF!		0.227782	0.000132514	0.0567932	0.284443		546.01	0	570.414	4641.73		0.158435	0.0394187	0.000132514	0.0395512	0.197987		68.1444	68.1444	TRUE		#REF!	#REF!	#REF!	570.414	#REF!	#REF!
6	24	2	Con5	67.662	0.0567126	0.0393627	0.0960753	67.5659	#REF!	#REF!	#REF!	#REF!	#REF!	#REF!	#REF!	#REF!		0.284443	0.000165476	0.0567126	0.34099		0	0	24.3696	4666.1		0.197987	0.0393627	0.000165476	0.0395282	0.237515		68.1444	68.1444	TRUE		#REF!	#REF!	#REF!	24.3696	#REF!	#REF!
7	25	3	Con6	67.5659	0.056632	0.0393069	0.0959389	67.47	#REF!	#REF!	#REF!	#REF!	#REF!	#REF!	#REF!	#REF!		0.34099	0.000198373	0.056632	0.397424		1822.85	0	1847.18	6513.28		0.237515	0.0393069	0.000198373	0.0395052	0.27702		68.1444	68.1444	TRUE		#REF!	#REF!	#REF!	1847.18	#REF!	#REF!
8	26	3	Con7	67.47	0.0565516	0.039251	0.0958027	67.3742	#REF!	#REF!	#REF!	#REF!	#REF!	#REF!	#REF!	#REF!		0.397424	0.000231204	0.0565516	0.453744		1802.5	0	1826.8	8340.08		0.27702	0.039251	0.000231204	0.0394822	0.316502		68.1444	68.1444	TRUE		#REF!	#REF!	#REF!	1826.8	#REF!	#REF!
9	27	3	NoTx	67.3742	0.0564713	0.0391953	0.0956666	67.2785	0	#REF!	#REF!	#REF!	#REF!	#REF!	#REF!	#REF!		0.453744	0.000263968	0.0564713	0.509952		1782.21	0	1806.48	10146.6		0.316502	0.0391953	0.000263968	0.0394593	0.355961		68.1444	68.1444	TRUE		0	#REF!	#REF!	1806.48	#REF!	#REF!
10	28	3	NoTx	67.2785	0.0563911	0.0391396	0.0955308	67.183	0	#REF!	#REF!	#REF!	#REF!	#REF!	#REF!	#REF!		0.509952	0.000296667	0.0563911	0.566046		1761.98	0	1786.21	11932.8		0.355961	0.0391396	0.000296667	0.0394363	0.395398		68.1444	68.1444	TRUE		0	#REF!	#REF!	1786.21	#REF!	#REF!
11	29	3	NoTx	67.183	0.0563111	0.0390841	0.0953951	67.0876	0	#REF!	#REF!	#REF!	#REF!	#REF!	#REF!	#REF!		0.566046	0.000329301	0.0563111	0.622028		1741.8	0	1765.99	13698.8		0.395398	0.0390841	0.000329301	0.0394134	0.434811		68.1444	68.1444	TRUE		0	#REF!	#REF!	1765.99	#REF!	#REF!
12	30	3	NoTx	67.0876	0.0562311	0.0390286	0.0952597	66.9923	0	#REF!	#REF!	#REF!	#REF!	#REF!	#REF!	#REF!		0.622028	0.000361868	0.0562311	0.677897		1721.67	0	1745.83	15444.6		0.434811	0.0390286	0.000361868	0.0393904	0.474202		68.1444	68.1444	TRUE		0	#REF!	#REF!	1745.83	#REF!	#REF!
13	31	3	NoTx	66.9923	0.0561513	0.0389732	0.0951244	66.8972	0	#REF!	#REF!	#REF!	#REF!	#REF!	#REF!	#REF!		0.677897	0.00039437	0.0561513	0.733654		1701.59	427.246	2152.97	17597.6		0.474202	0.0389732	0.00039437	0.0393675	0.513569		68.1444	68.1444	TRUE		0	#REF!	#REF!	2152.97	#REF!	#REF!
14	32	3	NoTx	66.8972	0.0560715	0.0389178	0.0949894	66.8022	0	#REF!	#REF!	#REF!	#REF!	#REF!	#REF!	#REF!		0.733654	0.000426807	0.0560715	0.789299		1681.57	427.246	2132.91	19730.5		0.513569	0.0389178	0.000426807	0.0393446	0.552914		68.1444	68.1444	TRUE		0	#REF!	#REF!	2132.91	#REF!	#REF!
15	33	3	NoTx	66.8022	0.0559919	0.0388626	0.0948545	66.7074	0	#REF!	#REF!	#REF!	#REF!	#REF!	#REF!	#REF!		0.789299	0.000459179	0.0559919	0.844832		1304.86	427.246	1756.16	21486.6		0.552914	0.0388626	0.000459179	0.0393217	0.592235		68.1444	68.1444	TRUE		0	#REF!	#REF!	1756.16	#REF!	#REF!
16	34	3	NoTx	66.7074	0.0559124	0.0388074	0.0947198	66.6126	0	#REF!	#REF!	#REF!	#REF!	#REF!	#REF!	#REF!		0.844832	0.000491485	0.0559124	0.900253		919.748	427.246	1371.02	22857.7		0.592235	0.0388074	0.000491485	0.0392989	0.631534		68.1444	68.1444	TRUE		0	#REF!	#REF!	1371.02	#REF!	#REF!
17	35	3	NoTx	66.6126	0.055833	0.0387523	0.0945853	66.5181	0	#REF!	#REF!	#REF!	#REF!	#REF!	#REF!	#REF!		0.900253	0.000523727	0.055833	0.955562		536.778	427.246	988.016	23845.7		0.631534	0.0387523	0.000523727	0.039276	0.67081		68.1444	68.1444	TRUE		0	#REF!	#REF!	988.016	#REF!	#REF!
18	36	3	NoTx	66.5181	0.0557537	0.0386972	0.094451	66.4236	0	#REF!	#REF!	#REF!	#REF!	#REF!	#REF!	#REF!		0.955562	0.000555903	0.0557537	1.01076		0	427.246	451.204	24296.9		0.67081	0.0386972	0.000555903	0.0392532	0.710064		68.1444	68.1444	TRUE		0	#REF!	#REF!	451.204	#REF!	#REF!
19	37	4	NoTx	66.4236	0.0556746	0.0386423	0.0943169	66.3293	0	#REF!	#REF!	#REF!	#REF!	#REF!	#REF!	#REF!		1.01076	0.000588015	0.0556746	1.06585							0.710064	0.0386423	0.000588015	0.0392303	0.749294		68.1444	68.1444	TRUE		0	#REF!	#REF!	0	#REF!	#REF!
20	38	4	NoTx	66.3293	0.0555955	0.0385874	0.094183	66.2351										1.06585	0.000620062	0.0555955	1.12082							0.749294	0.0385874	0.000620062	0.0392075	0.788501		68.1444	68.1444	TRUE		0	0	0	0	0	#REF!
21	39	4	NoTx	66.2351	0.0555166	0.0385326	0.0940492	66.1411										1.12082	0.000652044	0.0555166	1.17569							0.788501	0.0385326	0.000652044	0.0391847	0.827686		68.1444	68.1444	TRUE		0	0	0	0	0	#REF!
22	40	4	NoTx	66.1411	0.0554378	0.0384779	0.0939157	66.0471										1.17569	0.000683962	0.0554378	1.23044							0.827686	0.0384779	0.000683962	0.0391619	0.866848		68.1444	68.1444	TRUE		0	0	0	0	0	#REF!
23	41	4	NoTx	66.0471	0.055359	0.0384233	0.0937823	65.9534										1.23044	0.000715815	0.055359	1.28508							0.866848	0.0384233	0.000715815	0.0391391	0.905987		68.1444	68.1444	TRUE		0	0	0	0	0	#REF!
24	42	4	NoTx	65.9534	0.0552804	0.0383687	0.0936492	65.8597										1.28508	0.000747604	0.0552804	1.33962							0.905987	0.0383687	0.000747604	0.0391163	0.945103		68.1444	68.1444	TRUE		0	0	0	0	0	#REF!
3rd Year Starting Patients
0	25	3
0	26	3
0	27	3
0	28	3
0	29	3
0	30	3
1	31	3	Ind	68.1444	0.0571169	0.0396434	0.0967603	68.0477	#REF!	#REF!	#REF!	#REF!	#REF!	#REF!	#REF!	#REF!		0	0	0.0571169	0.0571169		0	0	24.5433	24.5433		0	0.0396434	0	0.0396434	0.0396434		68.1444	68.1444	TRUE		#REF!	#REF!	#REF!	24.5433	#REF!	#REF!
2	32	3	Con1	68.0477	0.0570358	0.0395871	0.0966229	67.951	#REF!	#REF!	#REF!	#REF!	#REF!	#REF!	#REF!	#REF!		0.0571169	3.32281e-05	0.0570358	0.11412		1710.49	0	1735	1759.54		0.0396434	0.0395871	3.32281e-05	0.0396203	0.0792637		68.1444	68.1444	TRUE		#REF!	#REF!	#REF!	1735	#REF!	#REF!
3	33	3	Con2	67.951	0.0569548	0.0395309	0.0964857	67.8546	#REF!	#REF!	#REF!	#REF!	#REF!	#REF!	#REF!	#REF!		0.11412	6.63897e-05	0.0569548	0.171008		1327.3	0	1351.77	3111.31		0.0792637	0.0395309	6.63897e-05	0.0395973	0.118861		68.1444	68.1444	TRUE		#REF!	#REF!	#REF!	1351.77	#REF!	#REF!
4	34	3	Con3	67.8546	0.056874	0.0394748	0.0963487	67.7582	#REF!	#REF!	#REF!	#REF!	#REF!	#REF!	#REF!	#REF!		0.171008	9.94848e-05	0.056874	0.227782		935.565	0	960.004	4071.32		0.118861	0.0394748	9.94848e-05	0.0395743	0.158435		68.1444	68.1444	TRUE		#REF!	#REF!	#REF!	960.004	#REF!	#REF!
5	35	3	Con4	67.7582	0.0567932	0.0394187	0.0962119	67.662	#REF!	#REF!	#REF!	#REF!	#REF!	#REF!	#REF!	#REF!		0.227782	0.000132514	0.0567932	0.284443		546.01	0	570.414	4641.73		0.158435	0.0394187	0.000132514	0.0395512	0.197987		68.1444	68.1444	TRUE		#REF!	#REF!	#REF!	570.414	#REF!	#REF!
6	36	3	Con5	67.662	0.0567126	0.0393627	0.0960753	67.5659	#REF!	#REF!	#REF!	#REF!	#REF!	#REF!	#REF!	#REF!		0.284443	0.000165476	0.0567126	0.34099		0	0	24.3696	4666.1		0.197987	0.0393627	0.000165476	0.0395282	0.237515		68.1444	68.1444	TRUE		#REF!	#REF!	#REF!	24.3696	#REF!	#REF!
7	37	4	Con6	67.5659	0.056632	0.0393069	0.0959389	67.47										0.34099	0.000198373	0.056632	0.397424							0.237515	0.0393069	0.000198373	0.0395052	0.27702		68.1444	68.1444	TRUE		0	0	0	0	0	#REF!
8	38	4	Con7	67.47	0.0565516	0.039251	0.0958027	67.3742										0.397424	0.000231204	0.0565516	0.453744							0.27702	0.039251	0.000231204	0.0394822	0.316502		68.1444	68.1444	TRUE		0	0	0	0	0	#REF!
9	39	4	NoTx	67.3742	0.0564713	0.0391953	0.0956666	67.2785										0.453744	0.000263968	0.0564713	0.509952							0.316502	0.0391953	0.000263968	0.0394593	0.355961		68.1444	68.1444	TRUE		0	0	0	0	0	#REF!
10	40	4	NoTx	67.2785	0.0563911	0.0391396	0.0955308	67.183										0.509952	0.000296667	0.0563911	0.566046							0.355961	0.0391396	0.000296667	0.0394363	0.395398		68.1444	68.1444	TRUE		0	0	0	0	0	#REF!
11	41	4	NoTx	67.183	0.0563111	0.0390841	0.0953951	67.0876										0.566046	0.000329301	0.0563111	0.622028							0.395398	0.0390841	0.000329301	0.0394134	0.434811		68.1444	68.1444	TRUE		0	0	0	0	0	#REF!
12	42	4	NoTx	67.0876	0.0562311	0.0390286	0.0952597	66.9923										0.622028	0.000361868	0.0562311	0.677897							0.434811	0.0390286	0.000361868	0.0393904	0.474202		68.1444	68.1444	TRUE		0	0	0	0	0	#REF!
[truncated: 20 more columns]

## Sheet: Progression Costs
	ATO Second-Line Treatment																		AIDA Second-Line Treatment
				ATO Induction Cost	19582.4		These costs include drug costs and medical costs															AIDA Induction	9600.34			These costs include drug costs and medical costs
				ATO Consolidation Cost (per cycle)	5371.86		Note that costs for progression are applied beginning the month following progression															AIDA Consolidation 1	6826.09			Note that costs for progression are applied beginning the month following progression
																						AIDA Consolidation 2	6844.85
																						AIDA Consolidation 3	6675.89
																						AIDA Maintenance	313.523
	Year	Time of Progression		Description of treatment timing	Months of Induction			Months of Consolidation			Months of Maintenance			Total Costs					Year	Time of Progression		Description of treatment timing	Months of Induction			Months of Consolidation			Months of Maintenance			Total Costs
		Month	Month Name		Year 1	Year 2	Year 3	Year 1	Year 2	Year 3	Year 1	Year 2	Year 3	Year 1	Year 2	Year 3				Month	Month Name		Year 1	Year 2	Year 3	Year 1	Year 2	Year 3	Year 1	Year 2	Year 3	Year 1	Year 2	Year 3
		0			0	0	0	0	0	0				0	0	0				0			0	0	0	0	0	0	0	0	0	0	0	0
	1	1	January	[Patients start the model on July 1st]										0	0	0			1	1	January	[Patients start the model on July 1st]
	1	2	February											0	0	0			1	2	February
	1	3	March											0	0	0			1	3	March
	1	4	April											0	0	0			1	4	April
	1	5	May											0	0	0			1	5	May
	1	6	June											0	0	0			1	6	June
	1	7	July	finish induction & 4 months of consolidation	1	0	0	4	3	0				41069.8	16115.6	0			1	7	July	finish induction, consolidation, & 1 months of maintenance	1	0	0	3	0	0	1	12	11	30260.7	3762.28	3448.75
	1	8	August	finish induction & 3 months of consolidation	1	0	0	3	4	0				35697.9	21487.4	0			1	8	August	finish induction, consolidation	1	0	0	3	0	0	0	12	12	29947.2	3762.28	3762.28
	1	9	September	finish induction & 2 months of consolidation	1	0	0	2	5	0				30326.1	26859.3	0			1	9	September	finish induction & 2 months consolidation	1	0	0	2	1	0	0	11	12	23271.3	10274.8	3762.28
	1	10	October	finish induction & 1 months of consolidation	1	0	0	1	6	0				24954.2	32231.1	0			1	10	October	finish induction and 1 month consolidation	1	0	0	1	2	0	0	10	12	16426.4	16806.2	3762.28
	1	11	November	finish induction	1	0	0	0	7	0				19582.4	37603	0			1	11	November	finish induction	1	0	0	0	3	0	0	9	12	9600.34	23168.5	3762.28
	1	12	December	do not start induction until following year	0	1	0	0	7	0				0	57185.4	0			1	12	December	do not start induction	0	1	0	0	3	0	0	8	12	0	32455.4	3762.28
	2	13	January	finish induction & consolidation	0	1	0	0	7	0				0	57185.4	0			2	13	January	finish induction, consolidation, & 7 months of maintenance	0	1	0	0	3	0	0	7	12	0	32141.8	3762.28
	2	14	February	finish induction & consolidation	0	1	0	0	7	0				0	57185.4	0			2	14	February	finish induction, consolidation, & 6 months of maintenance	0	1	0	0	3	0	0	6	12	0	31828.3	3762.28
	2	15	March	finish induction & consolidation	0	1	0	0	7	0				0	57185.4	0			2	15	March	finish induction, consolidation, & 5 months of maintenance	0	1	0	0	3	0	0	5	12	0	31514.8	3762.28
	2	16	April	finish induction & consolidation	0	1	0	0	7	0				0	57185.4	0			2	16	April	finish induction, consolidation, & 4 months of maintenance	0	1	0	0	3	0	0	4	12	0	31201.3	3762.28
	2	17	May	finish induction & 6 months of consolidation	0	1	0	0	6	1				0	51813.5	5371.86			2	17	May	finish induction, consolidation, & 3 months of maintenance	0	1	0	0	3	0	0	3	12	0	30887.7	3762.28
	2	18	June	finish induction & 5 months of consolidation	0	1	0	0	5	2				0	46441.6	10743.7			2	18	June	finish induction, consolidation, & 2 months of maintenance	0	1	0	0	3	0	0	2	12	0	30574.2	3762.28
	2	19	July	finish induction & 4 months of consolidation	0	1	0	0	4	3				0	41069.8	16115.6			2	19	July	finish induction, consolidation, & 1 months of maintenance	0	1	0	0	3	0	0	1	12	0	30260.7	3762.28
	2	20	August	finish induction & 3 months of consolidation	0	1	0	0	3	4				0	35697.9	21487.4			2	20	August	finish induction, consolidation	0	1	0	0	3	0	0	0	12	0	29947.2	3762.28
	2	21	September	finish induction & 2 months of consolidation	0	1	0	0	2	5				0	30326.1	26859.3			2	21	September	finish induction & 2 months consolidation	0	1	0	0	2	1	0	0	11	0	23271.3	10274.8
	2	22	October	finish induction & 1 months of consolidation	0	1	0	0	1	6				0	24954.2	32231.1			2	22	October	finish induction and 1 month consolidation	0	1	0	0	1	2	0	0	10	0	16426.4	16806.2
	2	23	November	finish induction	0	1	0	0	0	7				0	19582.4	37603			2	23	November	finish induction	0	1	0	0	0	3	0	0	9	0	9600.34	23168.5
	2	24	December	do not start induction until following year	0	0	1	0	0	7				0	0	57185.4			2	24	December	do not start induction	0	0	1	0	0	3	0	0	8	0	0	32455.4
	3	25	January	finish induction & consolidation	0	0	1	0	0	7				0	0	57185.4			3	25	January	finish induction, consolidation, & 7 months of maintenance	0	0	1	0	0	3	0	0	7	0	0	32141.8
	3	26	February	finish induction & consolidation	0	0	1	0	0	7				0	0	57185.4			3	26	February	finish induction, consolidation, & 6 months of maintenance	0	0	1	0	0	3	0	0	6	0	0	31828.3
	3	27	March	finish induction & consolidation	0	0	1	0	0	7				0	0	57185.4			3	27	March	finish induction, consolidation, & 5 months of maintenance	0	0	1	0	0	3	0	0	5	0	0	31514.8
	3	28	April	finish induction & consolidation	0	0	1	0	0	7				0	0	57185.4			3	28	April	finish induction, consolidation, & 4 months of maintenance	0	0	1	0	0	3	0	0	4	0	0	31201.3
	3	29	May	finish induction & 6 months of consolidation	0	0	1	0	0	6				0	0	51813.5			3	29	May	finish induction, consolidation, & 3 months of maintenance	0	0	1	0	0	3	0	0	3	0	0	30887.7
	3	30	June	finish induction & 5 months of consolidation	0	0	1	0	0	5				0	0	46441.6			3	30	June	finish induction, consolidation, & 2 months of maintenance	0	0	1	0	0	3	0	0	2	0	0	30574.2
	3	31	July	finish induction & 4 months of consolidation	0	0	1	0	0	4				0	0	41069.8			3	31	July	finish induction, consolidation, & 1 months of maintenance	0	0	1	0	0	3	0	0	1	0	0	30260.7
	3	32	August	finish induction & 3 months of consolidation	0	0	1	0	0	3				0	0	35697.9			3	32	August	finish induction, consolidation	0	0	1	0	0	3	0	0	0	0	0	29947.2
	3	33	September	finish induction & 2 months of consolidation	0	0	1	0	0	2				0	0	30326.1			3	33	September	finish induction & 2 months consolidation	0	0	1	0	0	2	0	0	0	0	0	23271.3
	3	34	October	finish induction & 1 months of consolidation	0	0	1	0	0	1				0	0	24954.2			3	34	October	finish induction and 1 month consolidation	0	0	1	0	0	1	0	0	0	0	0	16426.4
	3	35	November	finish induction	0	0	1	0	0	0				0	0	19582.4			3	35	November	finish induction	0	0	1	0	0	0	0	0	0	0	0	9600.34
	3	36	December	do not start induction until following year	0	0	0	0	0	0				0	0	0			3	36	December	do not start induction	0	0	0	0	0	0	0	0	0	0	0	0

## Sheet: Defults
Defaults
Model Settings
Population
	Italy Population	60021955
	Incidence of Patients with newly confirmed AML	3.1981e-05
	Proportion of AML that is APL	0.05
	Patients who are low to intermediate risk	0.71
	Proportion of patients who receive first line treatment	1
	Annual Total of New Patients	68.1444
Drug Costs
Note that the blank rows between tables are intentional - they make sure the ranges match up with their counterparts on the input sheet
Treatment Phase/Regimen		Cost Component	Unit Cost
	Induction	Arsenic trioxide 0.15 mg/kg/day for 28 days	40.701	407.01				Average patient weight (kg)		68
		oral ATRA 45 mg/m2/day for 28 days	0.2685	21.48				Average patient height (cm)		168.8
		Total cost per phase		11997.7				Average patient body surface area (kg/m)		1.78562
	Consolidation	Arsenic trioxide 0.15 mg/kg/day for 5 days per week, 4 weeks on 4 weeks off	40.701	407.01
		ATRA 45 mg/m2 daily, 15 days on and remainder of month off for a total of 7 courses.	0.2685	21.48
		Total cost per phase		34816.2
		Average Monthly Cost		4973.74
	Induction	Intravenous idarubicin (12 mg/m2/day) administered on days 2,4,6 and 8	10.5148	225.305
		daily oral ATRA (45 mg/m2) for 28 days	0.2685	21.48
		Total cost per phase		1502.66
	Consolidation - first cycle	idarubicin 5 mg/m2/day on days 1-4 (first cycle)	10.5148	93.8773
		ATRA 45 mg/m2/day from day 1 to day 15	0.2685	21.48
		Total cost per cycle		697.709
	Consolidation - second cycle	mitoxantrone 10 mg/m2/day on days 1-5 (second cycle)	4.416	78.853
		ATRA 45 mg/m2/day from day 1 to day 15	0.2685	21.48
		Total cost per cycle		716.465
	Consolidation - third cycle	idarubicin 12 mg/m2 on day 1 (third cycle)	10.5148	225.305
		ATRA 45 mg/m2/day from day 1 to day 15	0.2685	21.48
		Total cost per cycle		547.505
	Average monthly consolidation costs			653.893
	Maintenance	oral 6-mercaptopurine 50 mg/m²/day	0.012624	1.12708
		oral methotrexate 15 mg/m²/week, alternating with	0.07936	2.1256
		ATRA 45 mg/m²/day given for 15 days	0.2685	21.48
		Total cost per cycle		420.921
		Average Monthly Cost		140.307
Market Shares
Current Scenario
Trisenox	0	0	0
AIDA	1	1	1
Total	1	1	1
Future Scenario
Trisenox	0.75	0.85	0.9
AIDA	0.25	0.15	0.1
Total	1	1	1
Treatment Phase	Adverse Event	Trisenox	AIDA
Induction	Neutropenia	0.46	0.79
	Thrombocytopenia	0.59	0.88
	Hepatic toxicity	0.0246821	0.00372741
	Fever of Unknown Origin	0.0109474	0.0980648
Consolidation	Neutropenia	0.06	0.35
	Thrombocytopenia	0.06	0.18
	Hepatic toxicity	0.0246821	0.00372741
	Fever of Unknown Origin	0.0109474	0.0980648
Consolidation 2nd Cycle	Neutropenia	0.06	0.76
	Thrombocytopenia	0.06	0.65
	Hepatic toxicity	0.0246821	0.00372741
	Fever of Unknown Origin	0.0109474	0.0980648
Consolidation 3rd Cycle	Neutropenia	0.04	0.25
	Thrombocytopenia	0.03	0.15
	Hepatic toxicity	0.0246821	0.00372741
	Fever of Unknown Origin	0.0109474	0.0980648
Appointments		Cost per Visit		Medications		Cost per mg
Outpatient visit		20.66		Ciprofloxacin		0.003798
Inpatient visit		202		Piperacillin (mg)		0.001254
IV drug admin visit		9.71		Transfusion support (platelets, RBC, plasma)		25.82
Laboratory Procedures		Cost per Test/Procedure		Radiological Assessments
Complete Blood Count		3.168		CT scan (chest), with contrast		124.11
Serum chemistry		10		CT scan (pelvis), with contrast		77.85
Bone marrow aspirate and biopsy		48.86		CT scan (abdomen), with contrast		158.04
Erythrocyte sedimentation rate		1.95		Positron emission tomography (PET)		1071.65
Molecular confirmation of relapse (PML/RARa PCR)		56.81		Chest X-ray		15.49
Pulmonary function test		23.24		EKG		11.62
Creatinine clearance		1.6		Echocardiogram		51.65
Renal and electrolyte panel		10.61		Lumbar puncture and cytology		33.78
Magnesium level		1.55
Urine analysis		2.17
Neutropenia		ATO		AIDA			Hepatic Toxicity		ATO		AIDA
Induction							Induction
% treated as outpatient		0		0			% treated as outpatient		0		0
% treated as inpatient		1		1			% treated as inpatient		1		1
Consolidation							Consolidation
% treated as outpatient		1		1			% treated as outpatient		1		1
% treated as inpatient		0		0			% treated as inpatient		0		0
Outpatient Management		Resource Utilization per Episode					Outpatient Management		Resource Utilization per Episode
Outpatient visit		3		3			Outpatient visit		2		2
Ciprofloxacin		1000		1000			Serum chemistry		2		2
Inpatient Management		Resource Utilization per Episode
							Inpatient Management		Resource Utilization per Episode
Inpatient visit		1		1
							Inpatient visit		1		1
Ciprofloxacin		1000		1000
							Serum chemistry		2		2
Thrombocytemia		ATO		AIDA			Fever of Unknown Origin (FU)		ATO		AIDA
Induction							Induction
% treated as outpatient		0		0			% treated as outpatient		0		0
% treated as inpatient		1		1			% treated as inpatient		1		1
Consolidation							Consolidation
% treated as outpatient		1		1			% treated as outpatient		1		1
% treated as inpatient		0		0			% treated as inpatient		0		0
Outpatient Management		Resource Utilization per Episode					Outpatient Management		Resource Utilization per Episode
Outpatient visit		3		3			Outpatient visit		3		3
Platelet transfusion		0		0			Piperacillin (mg)		12		12
							Inpatient Management		Resource Utilization per Episode
Inpatient Management		Resource Utilization per Episode
							Inpatient visit		1		1
Inpatient visit		1		1
							Piperacillin (mg)		12		12
Platelet transfusion		5		5
